# Supplementary material for: BETs inhibition attenuates oxidative stress and preserves muscle integrity in Duchenne muscular dystrophy
Source: Nat Commun. 2020 Nov 30;11:6108. doi: 10.1038/s41467-020-19839-x (PMC7705749; doi:10.1038/s41467-020-19839-x)
Supplement: Supplementary file 3 — Source Data [file 41467_2020_19839_MOESM3_ESM.xlsx]

## Sheet: Fig 1a
									Brd2		Brd3
Brd4
																Brd3
Vinculin																Vinculin
									Vinculin		Vinculin
		WT			mdx
	Brd4	0.813479	0.927874	1.25865	2.62592	3.49521	2.36186
	Brd2	0.849616	1.29991	0.850465	0.92136	1.27459	0.791101
	Brd3	1.05657	1.16925	0.600756	1.21209	0.832001	0.903652
	Each point represents one animal

## Sheet: Fig 1b
		WT							mdx
	Brd4	0.69067	0.704943	0.707958	1.54677	0.65	1.62622	0.981069	0.908161	0.909287	1.43987	0.923283	0.642122
	Brd2	1.25379	1.02826	0.82638	0.77221				1.01465	0.998194	1.04552	0.952499
	Brd3	0.848761	1.38032	1.76951	0.828046				0.938514	1.09354	1.46287	0.651908
	Each point represents one animal

## Sheet: Fig 1c
				Brd4
						Brd4
						Ctrl	DMD
						0.999999	6.59
						1.29113	1.96
							2.29
							3.42
				Vinculin
	Each point represents one human muscle specimen.

## Sheet: Fig 1d
		Ctrl						DMD
	Brd4	15.2713	16.1679	15.9083	16.2528	16.0407	15.6662	15.564	15.5014	15.1232	15.5577	15.5095	15.6509
	Brd2	17.8158	17.2137	17.7921	17.48	17.3683	18.3207	16.988	17.1232	16.6543	17.4504	17.313	17.5228
	Brd3	13.1091	14.5477	13.1453	13.927	13.9673	13.4894	13.4037	12.9122	13.8002	12.9869	12.9994	12.441
		Each point represents one human muscle specimen.

## Sheet: Fig 2b
	CNF			PNF
	mdx veh	mdx JQ1		mdx veh	mdx JQ1
	81.25	85.1562		18.75	14.8438
	89.0244	77.551		10.9756	22.449
	87.6033	81.3726		12.3967	18.6274
	82.1429	81.9048		17.8571	18.0952
	86.6667	78.7402		13.3333	21.2598
	82.6087	75.7895		17.3913	24.2105
				16.5217	10.7143
				14.0187	25.6944
				6.89655	21.1679
	3 animals used, 2 sections each			17.3913	28.1553
				16.9118	17.5926
				11.9266	35.7542
				18.8034	23.8095
				14.7826	20.1492
				20.2797
				3 animals used, 5 sections each

## Sheet: Fig 2c
	Evans Blue Dye
	WT	mdx veh	mdx JQ1
	0.077714	5.99038	1.66694
	0.067324	5.96023	1.19754
	0.011579	8.03429	1.3618
	0	8.88824	2.3063
	Each point represents one animal

## Sheet: Fig 2d
							Cleaved caspase-3
					Pro-Casp-3		WT	mdx veh	mdx JQ1
							0.560205	0.551011	0.379548
							0.522799	0.825652	0.664354
							0.457877	1.39307	0.379928
					Cleaved Casp-3			1.23061	0.337101
								1.25464	0.375128
					GAPDH			0.995101	0.558951
								0.867483	0.373201
								Each point represents one animal

## Sheet: Fig 2e
	SDH
	WT	mdx veh	mdx JQ1
	84.6154	71.8182	77.2455
	91.6256	69.7248	84.4444
	78.0749	73.1034	85.124
	79.235	72.8155	84
	Each point represents one animal

## Sheet: Fig 3a
	Figura 3a
						LC3I
						LC3II
						p62
						GAPDH
		WT			Mdx						Mdx-JQ1
	LC3II/LC3I	1.88997	1.86524	1.62071	1.03926	0.973262	0.987481	0.955136	0.898964	1.1459	1.89909	1.60008	1.94296	1.82918	1.81955	1.63262
	p62	0.510397	0.444875	0.560681	0.915014	0.967803	1.11718				0.490503	0.557264	0.763559
		Each point represents one animal

## Sheet: Fig 3b
							p-AMPK
							total AMPK
										WT					mdx								mdx JQ1
									p-AMPK	3.97376	2.6644	2.92551	3.31616	3.22998	1	1.03448	0.900531	0.999999	1.21755	1.07166	0.885367	1.11463	2.62069	3.00352	2.79762	4.19915	2.66924	3.65771	2.3705	2.27603
							pUlk		p-ULK1	4.21179	2.88752	4.41474			1.23918	0.622798	1.13802						2.57053	2.20262	2.8623
							total Ulk
										Each point represents one animal
							Vinculin

[truncated: 56 more sheets: Fig 3c, Fig 3d, Fig 3e, Fig 4a, Fig 4b, Fig 4c, Fig 4d, Fig 5a, Fig 5b, Fig 5c, Fig 5d, Fig 5e, Fig 5f, Fig 5g, Fig 5h, Fig 5i, Fig 6a, Fig 6c, Fig 6d, Fig 6e …]
